# Supplementary material for: Alternative Lengthening of Telomeres in Pediatric High-Grade Glioma and Therapeutic Implications
Source: Cancers (Basel). 2023 Jun 6;15(12):3070. doi: 10.3390/cancers15123070 (PMC10296514; doi:10.3390/cancers15123070)
Supplement: Supplementary file 1 [file cancers-15-03070-s001.zip]

Archive with 1 entries (1 files):
- cancers-2412810-supplementary.pdf
